# Supplementary material for: Assessment of Yeasts as Potential Probiotics: A Review of Gastrointestinal Tract Conditions and Investigation Methods
Source: J Fungi (Basel). 2022 Apr 2;8(4):365. doi: 10.3390/jof8040365 (PMC9027893; doi:10.3390/jof8040365)
Supplement: Supplementary file 1 [file jof-08-00365-s001.zip]

Archive with 2 entries (1 files):
- jof-1629168-supplementary/
- jof-1629168-supplementary/jof-1629168-sm-conversion.pdf
